# Supplementary material for: Agavins Impact on Gastrointestinal Tolerability-Related Symptoms during a Five-Week Dose-Escalation Intervention in Lean and Obese Mexican Adults: Exploratory Randomized Clinical Trial
Source: Foods. 2022 Feb 24;11(5):670. doi: 10.3390/foods11050670 (PMC8909258; doi:10.3390/foods11050670)
Supplement: Supplementary file 1 [file foods-11-00670-s001.zip]

Archive with 1 entries (1 files):
- foods-1577537-supplementary.pdf
